# Supplementary material for: Non-Invasive Jaundice Screening Using AI: Machine Learning Analysis of Sclera and Urine Images
Source: J Clin Med. 2025 Apr 30;14(9):3125. doi: 10.3390/jcm14093125 (PMC12072804; doi:10.3390/jcm14093125)
Supplement: Supplementary file 1 [file jcm-14-03125-s001.zip]

Archive with 1 entries (1 files):
- jcm-3571425-supplementary.pdf
